# Supplementary material for: Engineered Faceted Cerium Oxide Nanoparticles for Therapeutic miRNA Delivery
Source: Nanomaterials (Basel). 2022 Dec 9;12(24):4389. doi: 10.3390/nano12244389 (PMC9784897; doi:10.3390/nano12244389)
Supplement: Supplementary file 1 [file nanomaterials-12-04389-s001.zip]

Archive with 1 entries (1 files):
- nanomaterials-2073235-supplementary.pdf
